# Supplementary material for: Leishmania donovani elongator protein Elp3a plays a crucial role in modulating the parasite response to genotoxic stress
Source: Microbiol Spectr. 2025 Dec 5;14(1):e02439-25. doi: 10.1128/spectrum.02439-25 (PMC12772310; doi:10.1128/spectrum.02439-25)
Supplement: Fig. S7 — Supplemental figure 7. [file spectrum.02439-25-s0001.xlsx]

## Sheet: Figure 1C biological 1
Figure S7: Raw data of Figure 1C: Analysis of growth of elp3a-/- promastigotes (Biological 1)
Experiment started on: 25/02/2018
	elp3a+/+
Days	Technical replicate 1	Technical replicate 2	Average
1	1	1	1
2	2	2.25	2.125
3	4.75	5.25	5
4	24.5	23	23.75
5	44.25	46.25	45.25
6	41.75	43.25	42.5
7	27.5	29	28.25
8	21.5	23.5	22.5
9	19.25	17.75	18.5
	elp3a-/-
Days	Technical replicate 1	Technical replicate 2	Average
1	1	1	1
2	2.5	2.65	2.575
3	8.25	6.75	7.5
4	23	20	21.5
5	33.5	30.5	32
6	33	34.5	33.75
7	21.25	20.75	21
8	19.5	21.5	20.5
9	14.25	17.75	16

## Sheet: Figure 1C biological 2
Figure S7: Raw data of Figure 1C: Analysis of growth of elp3a-/- promastigotes (Biological 2)
Experiment started on: 23/03/2018
	elp3a+/+
Days	Technical replicate 1	Technical replicate 2	Average
1	1	1	1
2	2	2.4	2.2
3	6.75	4.75	5.75
4	22.75	24.25	23.5
5	44	44.5	44.25
6	41.25	41.75	42
7	28.25	26.75	27.5
8	20.75	22.25	21.5
9	19.5	19	19.25
	elp3a-/-
Days	Technical replicate 1	Technical replicate 2	Average
1	1	1	1
2	2.5	2.85	2.675
3	7.5	6.5	7
4	23	21.5	22.25
5	32.75	33.25	33
6	33.25	32.75	33.5
7	22.75	25.25	24
8	18	19	18.5
9	16.5	17	16.75

## Sheet: Figure 1C biological 3
Figure S7: Raw data of Figure 1C: Analysis of growth of elp3a-/- promastigotes (Biological 3)
Experiment started on: 05/04/2018
	elp3a+/+
Days	Technical replicate 1	Technical replicate 2	Average
1	1	1	1
2	2.25	2.4	2.325
3	5.25	5.25	5.25
4	25.75	27.25	26.5
5	47.75	47.25	47.5
6	43	44.5	43.75
7	22.25	23.75	23
8	21.5	19.5	20.5
9	19.25	18.75	19
	elp3a-/-
Days	Technical replicate 1	Technical replicate 2	Average
1	1	1	1
2	2.45	2.95	2.7
3	6	7.5	6.75
4	22.5	23	22.75
5	32	33	32.75
6	33.25	30.75	32
7	25.25	24.25	24.75
8	20.5	19	19.75
9	14.5	15.5	15

## Sheet: average
Figure S7: Raw data of Figure 1C: Analysis of growth of elp3a-/- promastigotes (Average of three biologicals)
	elp3a+/+
Days	Average of biological 1	Average of biological 2	Average of biological 3	Average	Standard deviation
1	1	1	1	1	0
2	2.125	2.2	2.325	2.21667	0.101036
3	5	5.75	5.25	5.33333	0.381881
4	23.75	23.5	26.5	24.5833	1.66458
5	45.25	44.25	47.5	45.6667	1.66458
6	42.5	42	43.75	42.75	0.901388
7	28.25	27.5	23	26.25	2.83945
8	22.5	21.5	20.5	21.5	1
9	18.5	19.25	19	18.9167	0.381881
	elp3a-/-
Days	Average of biological 1	Average of biological 2	Average of biological 3	Average	Standard deviation
1	1	1	1	1	0
2	2.575	2.675	2.7	2.65	0.0661438
3	7.5	7	6.75	7.08333	0.381881
4	21.5	22.25	22.75	22.1667	0.629153
5	32	33	32.75	32.5833	0.520416
6	33.75	33.5	32	33.0833	0.946485
7	21	24	24.75	23.25	1.98431
8	20.5	18.5	19.75	19.5833	1.01036
9	16	16.75	15	15.9167	0.877971
