# Supplementary material for: Leishmania donovani elongator protein Elp3a plays a crucial role in modulating the parasite response to genotoxic stress
Source: Microbiol Spectr. 2025 Dec 5;14(1):e02439-25. doi: 10.1128/spectrum.02439-25 (PMC12772310; doi:10.1128/spectrum.02439-25)
Supplement: Fig. S8 — Supplemental figure 8. [file spectrum.02439-25-s0002.xlsx]

## Sheet: Figure 2A biological 1
Figure S8: Raw data of Figure 2A: Analysis of murine macrophages infected with Leishmania metacyclics (Biological 1)
Experiment started on: 23/02/2021
	Parasites/100 macrophages
Hours after infection	elp3a+/+	elp3a-/-
5	468	414
24	348	324
48	262	235

## Sheet: Figure 2A biological 2
Figure S8: Raw data of Figure 2A: Analysis of murine macrophages infected with Leishmania metacyclics (Biological 2)
Experiment started on: 28/01/2022
	Parasites/100 macrophages
Hours after infection	elp3a+/+	elp3a-/-
5	443	406
24	311	300
48	267	243

## Sheet: Figure 2A biological 3
Figure S8: Raw data of Figure 2A: Analysis of murine macrophages infected with Leishmania metacyclics (Biological 3)
Experiment started on: 15/02/2022
	Parasites/100 macrophages
Hours after infection	elp3a+/+	elp3a-/-
5	456	429
24	342	316
48	282	259

## Sheet: Figure 2A average
Figure S8: Raw data of Figure 2A: Analysis of murine macrophages infected with Leishmania metacyclics (Average of three biologicals)
	elp3a+/+
Hours after infection	Biological 1	Biological 2	Biological 3	Average	Standard deviation
5	468	443	456	455.667	12.5033
24	348	311	342	333.667	19.8578
48	262	267	282	270.333	10.4083
	elp3a-/-
Hours after infection	Biological 1	Biological 2	Biological 3	Average	Standard deviation
5	426	406	429	420.333	12.5033
24	324	300	316	313.333	12.2202
48	235	243	259	245.667	12.2202
Hours after infection	ttest
5	0.0257937
24	0.205451
48	0.0562967

## Sheet: Figure 2B biological 1
Figure S8: Raw data of Figure 2B: Analysis of human macrophages infected with Leishmania metacyclics (Biological 1)
Experiment started on: 27/10/2021
	Parasites/100 macrophages
Hours after infection	elp3a+/+	elp3a-/-
0	500	425
24	624	597
48	701	634
72	902	810
96	1248	1174
120	1721	1642

## Sheet: Figure 2B biological 2
Figure S8: Raw data of Figure 2B: Analysis of human macrophages infected with Leishmania metacyclics (Biological 2)
Experiment started on: 02/11/2021
	Parasites/100 macrophages
Hours after infection	elp3a+/+	elp3a-/-
0	481	411
24	640	585
48	721	675
72	942	868
96	1278	1211
120	1770	1653

## Sheet: Figure 2B biological 3
Figure S8: Raw data of Figure 2B: Analysis of human macrophages infected with Leishmania metacyclics (Biological 3)
Experiment started on: 23/12/2021
	Parasites/100 macrophages
Hours after infection	elp3a+/+	elp3a-/-
0	532	435
24	670	588
48	755	862
72	985	880
96	1263	1198
120	1774	1675

## Sheet: average
Figure S8: Raw data of Figure 2B: Analysis of human macrophages infected with Leishmania metacyclics (Average of three biologicals)
	elp3a+/+
Hours after infection	Biological 1	Biological 2	Biological 3	Average	Standard deviation
0	500	481	532	504.333	25.7747
24	624	640	670	644.667	23.3524
48	701	721	755	725.667	27.3008
72	902	942	985	943	41.509
96	1248	1278	1263	1263	15
120	1721	1770	1774	1755	29.5127
	elp3a-/-
Hours after infection	Biological 1	Biological 2	Biological 3	Average	Standard deviation
0	425	411	435	423.667	12.0554
24	597	585	588	590	6.245
48	634	675	682	663.667	25.9294
72	810	868	880	852.667	37.4344
96	1174	1211	1198	1194.33	18.7705
120	1642	1653	1675	1656.67	16.8028
Hours after infection	ttest
0	0.00798514
24	0.0172915
48	0.0462973
72	0.0488526
96	0.00776196
120	0.00741067
