# Supplementary material for: Leishmania donovani elongator protein Elp3a plays a crucial role in modulating the parasite response to genotoxic stress
Source: Microbiol Spectr. 2025 Dec 5;14(1):e02439-25. doi: 10.1128/spectrum.02439-25 (PMC12772310; doi:10.1128/spectrum.02439-25)
Supplement: Fig. S9 — Supplemental figure 9. [file spectrum.02439-25-s0003.xlsx]

## Sheet: Figure 3A raw biological 1
Figure S9: Raw data of Figure 3A: Effect of LdElp3a depletion on parasite's response to UV exposure (Biological 1)
Experiment started on: 15/12/2016
	elp3a+/+
Day	UV -	UV +
1	0.3	0.3
2	1.315	0.55
3	5.6	1.13
4	7.8	2.09
5	12.2	2.66
6	35.3	2.82
7	36.8	2.3
	elp3a-/-
Day	UV -	UV +
1	0.3	0.3
2	1.34	0.505
3	5.93	1.3
4	7.9	2.49
5	11.25	3.4
6	34.4	3.95
7	32.2	3.125

## Sheet: Figure 3A raw biological 2
Figure S9: Raw data of Figure 3A: Effect of LdElp3a depletion on parasite's response to UV exposure (Biological 2)
Experiment started on: 6/1/2017
	elp3a+/+
Day	UV -	UV +
1	0.3	0.3
2	1.24	0.51
3	3.33	0.65
4	8.34	1.2
5	14.5	2.9
6	35.25	4.9
7	33.9	4.05
	elp3a-/-
Day	UV -	UV +
1	0.3	0.3
2	1.31	0.45
3	3.35	0.46
4	7.6	0.965
5	15.95	3.16
6	34.25	4.35
7	30.25	4.38

## Sheet: Average
Figure S9: Raw data of Figure 3A: Effect of LdElp3a depletion on parasite's response to UV exposure (Average of two biologicals)
	elp3a+/+
	Biological 1 UV -	Biological 2 UV -	Biological 1 UV +	Biological 2 UV +	Average UV-	Average UV+	Standard deviation UV -	Standard deviation UV +
Day1	0.3	0.3	0.3	0.3	0.3	0.3	0	0
Day2	1.315	1.24	0.55	0.51	1.2775	0.53	0.053033	0.0282843
Day3	5.6	3.33	1.13	0.65	4.465	0.89	1.60513	0.339411
Day4	7.8	8.34	2.09	1.2	8.07	1.645	0.381838	0.629325
Day5	12.2	14.5	2.66	2.9	13.35	2.78	1.62635	0.169706
Day6	35.3	35.25	2.82	4.9	35.275	3.86	0.0353553	1.47078
Day7	36.8	33.9	2.3	4.05	35.35	3.175	2.05061	1.23744
	elp3a-/-
	Biological 1 UV -	Biological 2 UV -	Biological 1 UV +	Biological 2 UV +	Average UV-	Average UV+	Standard deviation UV -	Standard deviation UV +
Day1	0.3	0.3	0.3	0.3	0.3	0.3	0	0
Day2	1.34	1.31	1.325	0.505	0.45	0.4775	0.0212132	0.0388909
Day3	5.93	3.35	4.64	1.3	0.46	0.88	1.82434	0.59397
Day4	7.9	7.6	7.75	2.49	0.965	1.7275	0.212132	1.07834
Day5	11.25	15.95	13.6	3.4	3.16	3.28	3.3234	0.169706
Day6	34.4	34.25	34.325	3.95	4.35	4.15	0.106066	0.282843
Day7	32.2	30.25	31.225	3.125	4.38	3.7525	1.37886	0.887419
