# Supplementary material for: Leishmania donovani elongator protein Elp3a plays a crucial role in modulating the parasite response to genotoxic stress
Source: Microbiol Spectr. 2025 Dec 5;14(1):e02439-25. doi: 10.1128/spectrum.02439-25 (PMC12772310; doi:10.1128/spectrum.02439-25)
Supplement: Fig. S10 — Supplemental figure 10. [file spectrum.02439-25-s0004.xlsx]

## Sheet: Figure 3B raw biological 1
Figure S10: Raw data of Figure 3B: Effect of LdElp3a depletion on the parasite's response to camptothecin exposure (Biological 1)
Experiment initiated on: 04/04/2024
	elp3a+/+
CPT concentration	0 µM CPT	1 µM CPT	2 µM CPT	4 µM CPT	8 µM CPT	10 µM CPT
Day
1	1	1	1	1	1	1
2	2.75	2.75	2.75	2.75	2.75	2.75
3	7.75	7.75	7.75	7.75	7.75	7.75
4	23.75	19.5	18.25	17.75	11	9.75
5	43.5	37.5	36.5	29.5	18	19
6	41.75	29.75	28.5	30.75	32	31.5
	elp3a-/-
CPT concentration	0 µM CPT	1 µM CPT	2 µM CPT	4 µM CPT	8 µM CPT	10 µM CPT
Day
1	1	1	1	1	1	1
2	2	2	2	2	2	2
3	8.5	8.5	8.5	8.5	8.5	8.5
4	21.75	20.25	20.5	17.75	11.75	12
5	32.5	27.5	26.5	20.75	14.5	15.5
6	31	20	26	26.25	24	26.5

## Sheet: Figure 3B raw biological 2
Figure S10: Raw data of Figure 3B: Effect of LdElp3a depletion on the parasite's response to camptothecin exposure (Biological 2)
Experiment initiated on: 06/09/2024
	elp3a+/+
CPT concentration	0 µM CPT	1 µM CPT	2 µM CPT	4 µM CPT	8 µM CPT	10 µM CPT
Day
1	1	1	1	1	1	1
2	2.5	2.5	2.5	2.5	2.5	2.5
3	8.25	8.25	8.25	8.25	8.25	8.25
4	24.25	17.5	19.75	18	12.75	10.75
5	44.5	38	38	28.25	19.5	20.5
6	42.75	27.5	30.75	31.5	31.75	32.25
	elp3a-/-
CPT concentration	0 µM CPT	1 µM CPT	2 µM CPT	4 µM CPT	8 µM CPT	10 µM CPT
Day
1	1	1	1	1	1	1
2	3	3	3	3	3	3
3	7.75	7.75	7.75	7.75	7.75	7.75
4	22.25	19.5	19.75	18.75	12.5	11.75
5	33	28	24.5	21.5	15.25	14.25
6	30.75	21.5	25.5	27	26.5	24.5

## Sheet: Figure 3B raw biological 3
Figure S10: Raw data of Figure 3B: Effect of LdElp3a depletion on the parasite's response to camptothecin exposure (Biological 3)
Experiment initiated on: 07/09/2024
	elp3a+/+
CPT concentration	0 µM CPT	1 µM CPT	2 µM CPT	4 µM CPT	8 µM CPT	10 µM CPT
Day
1	1	1	1	1	1	1
2	2.75	2.75	2.75	2.75	2.75	2.75
3	8.5	8.5	8.5	8.5	8.5	8.5
4	24	20	20.5	18.75	12.25	10.5
5	42.5	39.75	38.5	26.25	20	21.25
6	41.75	29.25	29.25	31.75	31.5	32
	elp3a-/-
CPT concentration	0 µM CPT	1 µM CPT	2 µM CPT	4 µM CPT	8 µM CPT	10 µM CPT
Day
1	1	1	1	1	1	1
2	2.25	2.25	2.25	2.25	2.25	2.25
3	8	8	8	8	8	8
4	23	17.75	18.75	19.25	12.25	10.5
5	31.75	26.75	24.75	22	15.75	15.25
6	30.5	19.5	24	28.75	26	25.75

## Sheet: Figure 3B raw Average
Figure S10: Raw data of Figure 3B: Effect of LdElp3a depletion on the parasite's response to camptothecin exposure (Average of three biologicals)
	elp3a+/+
CPT concentration	0 µM CPT					1 µM CPT					2 µM CPT					4 µM CPT					8 µM CPT					10 µM CPT
	Biological 1	Biological 2	Biological 3	Average	Standard deviation	Biological 1	Biological 2	Biological 3	Average	Standard deviation	Biological 1	Biological 2	Biological 3	Average	Standard deviation	Biological 1	Biological 2	Biological 3	Average	Standard deviation	Biological 1	Biological 2	Biological 3	Average	Standard deviation	Biological 1	Biological 2	Biological 3	Average	Standard deviation
Days
1	1	1	1	1	0	1	1	1	1	0	1	1	1	1	0	1	1	1	1	0	1	1	1	1	0	1	1	1	1	0
2	2.75	2.5	2.75	2.66667	0.144338	2.75	2.5	2.75	2.66667	0.144338	2.75	2.5	2.75	2.66667	0.144338	2.75	2.5	2.75	2.66667	0.144338	2.75	2.5	2.75	2.66667	0.144338	2.75	2.5	2.75	2.66667	0.144338
3	7.75	8.25	8.5	8.16667	0.381881	7.75	8.25	8.5	8.16667	0.381881	7.75	8.25	8.5	8.16667	0.381881	7.75	8.25	8.5	8.16667	0.381881	7.75	8.25	8.5	8.16667	0.381881	7.75	8.25	8.5	8.16667	0.381881
4	23.75	24.25	24	24	0.25	19.5	17.5	20	19	1.32288	18.25	19.75	20.5	19.5	1.14564	17.75	18	18.75	18.1667	0.520416	11	12.75	12.25	12	0.901388	9.75	10.75	10.5	10.3333	0.520416
5	43.5	44.5	42.5	43.5	1	37.5	38	39.75	38.4167	1.18145	36.5	38	38.5	37.6667	1.04083	29.5	28.25	26.25	28	1.63936	18	19.5	20	19.1667	1.04083	19	20.5	21.25	20.25	1.14564
6	41.75	42.75	41.75	42.0833	0.57735	29.75	27.5	29.25	28.8333	1.18145	28.5	30.75	29.25	29.5	1.14564	30.75	31.5	31.75	31.3333	0.520416	32	31.75	31.5	31.75	0.25	31.5	32.25	32	31.9167	0.381881
	elp3a-/-
CPT concentration	0 µM CPT					1 µM CPT					2 µM CPT					4 µM CPT					8 µM CPT					10 µM CPT
	Biological 1	Biological 2	Biological 3	Average	Standard deviation	Biological 1	Biological 2	Biological 3	Average	Standard deviation	Biological 1	Biological 2	Biological 3	Average	Standard deviation	Biological 1	Biological 2	Biological 3	Average	Standard deviation	Biological 1	Biological 2	Biological 3	Average	Standard deviation	Biological 1	Biological 2	Biological 3	Average	Standard deviation
Days
1	1	1	1	1	0	1	1	1	1	0	1	1	1	1	0	1	1	1	1	0	1	1	1	1	0	1	1	1	1	0
2	2	3	2.25	2.41667	0.520416	2	3	2.25	2.41667	0.520416	2	3	2.25	2.41667	0.520416	2	3	2.25	2.41667	0.520416	2	3	2.25	2.41667	0.520416	2	3	2.25	2.41667	0.520416
3	8.5	7.75	8	8.08333	0.381881	8.5	7.75	8	8.08333	0.381881	8.5	7.75	8	8.08333	0.381881	8.5	7.75	8	8.08333	0.381881	8.5	7.75	8	8.08333	0.381881	8.5	7.75	8	8.08333	0.381881
4	21.75	22.25	23	22.3333	0.629153	20.25	19.5	17.75	19.1667	1.2829	20.5	19.75	18.75	19.6667	0.877971	17.75	18.75	19.25	18.5833	0.763763	11.75	12.5	12.25	12.1667	0.381881	12	11.75	10.5	11.4167	0.803638
5	32.5	33	31.75	32.4167	0.629153	27.5	28	26.75	27.4167	0.629153	26.5	24.5	24.75	25.25	1.08972	20.75	21.5	22	21.4167	0.629153	14.5	15.25	15.75	15.1667	0.629153	15.5	14.25	15.25	15	0.661438
6	31	30.75	30.5	30.75	0.25	20	21.5	19.5	20.3333	1.04083	26	25.5	24	25.1667	1.04083	26.25	27	28.75	27.3333	1.2829	24	26.5	26	25.5	1.32288	26.5	24.5	25.75	25.5833	1.01036
