# Supplementary material for: Leishmania donovani elongator protein Elp3a plays a crucial role in modulating the parasite response to genotoxic stress
Source: Microbiol Spectr. 2025 Dec 5;14(1):e02439-25. doi: 10.1128/spectrum.02439-25 (PMC12772310; doi:10.1128/spectrum.02439-25)
Supplement: Fig. S11 — Supplemental figure 11. [file spectrum.02439-25-s0005.xlsx]

## Sheet: Figure 3C raw biological 1
Figure S11: Raw data of Figure 3C: Effect of LdElp3a depletion on the parasite's response to MMS exposure (Biological 1)
Experiment initiated on: 10/04/2024
	elp3a+/+
MMS concentration	0% MMS	0.005% MMS	0.01% MMS	0.05% MMS	0.1% MMS
Day
1	1	1	1	1	1
2	2.25	2.25	2.25	2.25	2.25
3	8.5	8.5	8.5	8.5	8.5
4	23.5	10.5	6	0.25	0
5	41.75	7.25	7.75	0	0
6	40.25	9.75	8.25	0	0
	elp3a-/-
MMS concentration	0% MMS	0.005% MMS	0.01% MMS	0.05% MMS	0.1% MMS
Day
1	1	1	1	1	1
2	2.5	2.5	2.5	2.5	2.5
3	8.75	8.75	8.75	8.75	8.75
4	21.75	15.75	13.5	5.5	1.75
5	33.5	20.5	16.75	1	0.125
6	32	26	14.25	0.5	0.125

## Sheet: Figure 3C raw biological 2
Figure S11: Raw data of Figure 3C: Effect of LdElp3a depletion on the parasite's response to MMS exposure (Biological 2)
Experiment initiated on: 11/04/2024
	elp3a+/+
MMS concentration	0% MMS	0.005% MMS	0.01% MMS	0.05% MMS	0.1% MMS
Day
1	1	1	1	1	1
2	2.75	2.75	2.75	2.75	2.75
3	8.25	8.25	8.25	8.25	8.25
4	24.5	11.25	6.75	0.175	0
5	42.75	8.5	7.5	0	0
6	40.75	11.25	9.5	0	0
	elp3a-/-
MMS concentration	0% MMS	0.005% MMS	0.01% MMS	0.05% MMS	0.1% MMS
Day
1	1	1	1	1	1
2	2.25	2.25	2.25	2.25	2.25
3	7.75	7.75	7.75	7.75	7.75
4	22	15.5	12.75	5.25	1.5
5	32.5	18.75	15.5	1	0.175
6	31.25	24.25	13.75	0.4	0.125

## Sheet: Figure 3C raw biological 3
Figure S11: Raw data of Figure 3C: Effect of LdElp3a depletion on the parasite's response to MMS exposure (Biological 3)
Experiment initiated on: 12/04/2024
	elp3a+/+
MMS concentration	0% MMS	0.005% MMS	0.01% MMS	0.05% MMS	0.1% MMS
Day
1	1	1	1	1	1
2	3	3	3	3	3
3	7.5	7.5	7.5	7.5	7.5
4	22.5	11	6.5	0.5	0
5	43	9.25	8	0	0
6	41.25	10.5	9.75	0	0
	elp3a-/-
MMS concentration	0% MMS	0.005% MMS	0.01% MMS	0.05% MMS	0.1% MMS
Day
1	1	1	1	1	1
2	2.5	2.5	2.5	2.5	2.5
3	7.25	7.25	7.25	7.25	7.25
4	23	15.5	12.5	5.25	1.25
5	33	20	15.5	0.9	0.175
6	31.75	23.75	14.75	0	0.1

## Sheet: Average
Figure S11: Raw data of Figure 3C: Effect of LdElp3a depletion on the parasite's response to MMS exposure (Average of three biologicals)
	elp3a+/+
MMS concentration	0% MMS					0.005% MMS					0.01% MMS					0.05% MMS					0.1% MMS
	Biological 1	Biological 2	Biological 3	Average	Standard deviation	Biological 1	Biological 2	Biological 3	Average	Standard deviation	Biological 1	Biological 2	Biological 3	Average	Standard deviation	Biological 1	Biological 2	Biological 3	Average	Standard deviation	Biological 1	Biological 2	Biological 3	Average	Standard deviation
Days
1	1	1	1	1	0	1	1	1	1	0	1	1	1	1	0	1	1	1	1	0	1	1	1	1	0
2	2.25	2.75	3	2.66667	0.381881	2.25	2.75	3	2.66667	0.381881	2.25	2.75	3	2.66667	0.381881	2.25	2.75	3	2.66667	0.381881	2.25	2.75	3	2.66667	0.381881
3	8.5	8.25	7.5	8.08333	0.520416	8.5	8.25	7.5	8.08333	0.520416	8.5	8.25	7.5	8.08333	0.520416	8.5	8.25	7.5	8.08333	0.520416	8.5	8.25	7.5	8.08333	0.520416
4	23.5	24.5	22.5	23.5	1	10.5	11.25	11	10.9167	0.381881	6	6.75	6.5	6.41667	0.381881	0.25	0.175	0.5	0.308333	0.170171	0	0	0	0	0
5	41.75	42.75	43	42.5	0.661438	7.25	8.5	9.25	8.33333	1.01036	7.75	7.5	8	7.75	0.25	0	0	0	0	0	0	0	0	0	0
6	40.25	40.75	41.25	40.75	0.5	9.75	11.25	10.5	10.5	0.75	8.25	9.5	9.75	9.16667	0.803638	0	0	0	0	0	0	0	0	0	0
	elp3a-/-
MMS concentration	0% MMS					0.005% MMS					0.01% MMS					0.05% MMS					0.1% MMS
	Biological 1	Biological 2	Biological 3	Average	Standard deviation	Biological 1	Biological 2	Biological 3	Average	Standard deviation	Biological 1	Biological 2	Biological 3	Average	Standard deviation	Biological 1	Biological 2	Biological 3	Average	Standard deviation	Biological 1	Biological 2	Biological 3	Average	Standard deviation
Days
1	1	1	1	1	0	1	1	1	1	0	1	1	1	1	0	1	1	1	1	0	1	1	1	1	0
2	2.5	2.25	2.5	2.41667	0.144338	2.5	2.25	2.5	2.41667	0.144338	2.5	2.25	2.5	2.41667	0.144338	2.5	2.25	2.5	2.41667	0.144338	2.5	2.25	2.5	2.41667	0.144338
3	8.75	7.75	7.25	7.91667	0.763763	8.75	7.75	7.25	7.91667	0.763763	8.75	7.75	7.25	7.91667	0.763763	8.75	7.75	7.25	7.91667	0.763763	8.75	7.75	7.25	7.91667	0.763763
4	21.75	22	23	22.25	0.661438	15.75	15.5	15.5	15.5833	0.144338	13.5	12.75	12.5	12.9167	0.520416	5.5	5.25	5.25	5.33333	0.144338	1.75	1.5	1.25	1.5	0.25
5	33.5	32.5	33	33	0.5	20.5	18.75	20	19.75	0.901388	16.75	15.5	15.5	15.9167	0.721688	1	1	0.9	0.966667	0.057735	0.125	0.175	0.175	0.158333	0.0288675
6	32	31.25	31.75	31.6667	0.381881	26	24.25	23.75	24.6667	1.18145	14.25	13.75	14.75	14.25	0.5	0.5	0.4	0	0.3	0.264575	0.125	0.125	0.1	0.116667	0.0144338
