# Supplementary material for: Leishmania donovani elongator protein Elp3a plays a crucial role in modulating the parasite response to genotoxic stress
Source: Microbiol Spectr. 2025 Dec 5;14(1):e02439-25. doi: 10.1128/spectrum.02439-25 (PMC12772310; doi:10.1128/spectrum.02439-25)
Supplement: Fig. S12 — Supplemental figure 12. [file spectrum.02439-25-s0006.xlsx]

## Sheet: Figure 3D biological 1
Figure S12: Raw data of Figure 3D: Effect of LdElp3a depletion on the parasite's response to hydroxyurea exposure (Biological 1)
Experiment initiated on: 28/04/2022
	elp3a+/+
Hydroxyurea concentration	0mM HU			0.5mM HU			1mM HU
Days	Technical replicate 1	Technical replicate 2	Average	Technical replicate 1	Technical replicate 2	Average	Technical replicate 1	Technical replicate 2	Average
1	1	1	1	1	1	1	1	1	1
2	3	3	3	3	3	3	3	3	3
3	8.75	8.75	8.75	8.75	8.75	8.75	8.75	8.75	8.75
4	27	26.5	26.75	12.75	12.25	12.5	10.75	10.75	10.75
5	52	51.5	51.75	16.25	17	16.625	12.25	11.5	11.875
6	48	46.25	47.125	20.25	27.75	24	11.75	11	11.375
7	24.5	25	24.75	17.25	17.75	17.5	9	7.5	8.25
	elp3a-/-
Hydroxyurea concentration	0mM HU			0.5mM HU			1mM HU
Days	Technical replicate 1	Technical replicate 2	Average	Technical replicate 1	Technical replicate 2	Average	Technical replicate 1	Technical replicate 2	Average
1	1	1	1	1	1	1	1	1	1
2	2.5	2.5	2.5	2.5	2.5	2.5	2.5	2.5	2.5
3	7.5	7.5	7.5	7.5	7.5	7.5	7.5	7.5	7.5
4	25.5	23.75	24.625	21.5	20.5	21	15.25	18.5	16.875
5	47.5	47	47.25	31.5	32.75	32.125	23.5	22	22.75
6	43	41.5	42.25	38	38.5	38.25	35.5	34.75	35.125
7	20.75	21	20.875	14	13.75	13.875	13.25	11.25	12.25

## Sheet: Figure 3D biological 2
Figure S12: Raw data of Figure 3D: Effect of LdElp3a depletion on the parasite's response to hydroxyurea exposure (Biological 2)
Experiment initiated on: 14/05/2022
	elp3a+/+
Hydroxyurea concentration	0mM HU			0.5mM HU			1mM HU
Days	Technical replicate 1	Technical replicate 2	Average	Technical replicate 1	Technical replicate 2	Average	Technical replicate 1	Technical replicate 2	Average
1	1	1	1	1	1	1	1	1	1
2	3.25	3.25	3.25	3.25	3.25	3.25	3.25	3.25	3.25
3	8.5	8.5	8.5	8.5	8.5	8.5	8.5	8.5	8.5
4	27.5	25.25	26.375	12.25	11.75	12	10	9.75	9.875
5	55	53.5	54.25	15.5	16.25	15.875	12	11.25	11.625
6	47.75	49.75	48.75	22.75	21	21.875	9.5	10.25	9.875
7	24	23.25	23.625	16.5	17	16.75	6.75	6.5	6.625
	elp3a-/-
Hydroxyurea concentration	0mM HU			0.5mM HU			1mM HU
Days	Technical replicate 1	Technical replicate 2	Average	Technical replicate 1	Technical replicate 2	Average	Technical replicate 1	Technical replicate 2	Average
1	1	1	1	1	1	1	1	1	1
2	3	3	3	3	3	3	3	3	3
3	7.75	7.75	7.75	7.75	7.75	7.75	7.75	7.75	7.75
4	23.5	24.75	24.125	20.25	19.75	20	14.75	15.25	15
5	48.25	51	49.625	31.75	34	32.875	24.25	23	23.625
6	45	45.75	45.375	39.75	41.25	40.5	33.75	35.75	34.75
7	20.5	21.5	21	14.75	15.5	15.125	10	11.25	10.625

## Sheet: Figure 3D biological 3
Figure S12: Raw data of Figure 3D: Effect of LdElp3a depletion on the parasite's response to hydroxyurea exposure (Biological 3)
Experiment initiated on: 10/06/2022
	elp3a+/+
Hydroxyurea concentration	0mM HU			0.5mM HU			1mM HU
Days	Technical replicate 1	Technical replicate 2	Average	Technical replicate 1	Technical replicate 2	Average	Technical replicate 1	Technical replicate 2	Average
1	1	1	1	1	1	1	1	1	1
2	3.5	3.5	3.5	3.5	3.5	3.5	3.5	3.5	3.5
3	8.75	8.75	8.75	8.75	8.75	8.75	8.75	8.75	8.75
4	25.75	27.75	26.75	13	12.25	12.625	10.25	11.5	10.875
5	55	56.5	55.75	17.75	18.75	18.25	13.5	12.25	12.875
6	49.25	52.25	50.75	23.5	24.5	24	12	12	12
7	23.75	25.75	24.75	16.75	17.75	17.25	8	7.75	7.875
	elp3a-/-
Hydroxyurea concentration	0mM HU			0.5mM HU			1mM HU
Days	Technical replicate 1	Technical replicate 2	Average	Technical replicate 1	Technical replicate 2	Average	Technical replicate 1	Technical replicate 2	Average
1	1	1	1	1	1	1	1	1	1
2	2.5	2.5	2.5	2.5	2.5	2.5	2.5	2.5	2.5
3	8	8	8	8	8	8	8	8	8
4	23.75	24.25	24	19.5	19.75	19.625	13.25	14.75	14
5	50.75	49.5	50.125	31.75	33.75	32.75	24.75	23.75	24.25
6	44.25	46.25	45.25	39.5	38.75	39.125	35.5	32.75	34.125
7	21.25	22.5	21.875	13.75	14.5	14.125	11.5	12.75	12.125

## Sheet: Figure 3D average
Figure S12: Raw data of Figure 3D: Effect of LdElp3a depletion on the parasite's response to hydroxyurea exposure (Average of three biologicals)
	elp3a+/+
Hydroxyurea concentration	0mM HU					0.5mM HU					1mM HU
Days	Biological 1	Biological 2	Biological 3	Average	Standard deviation	Biological 1	Biological 2	Biological 3	Average	Standard deviation	Biological 1	Biological 2	Biological 3	Average	Standard deviation
1	1	1	1	1	0	1	1	1	1	0	1	1	1	1	0
2	3	3.25	3.5	3.25	0.25	3	3.25	3.5	3.25	0.25	3	3.25	3.5	3.25	0.25
3	8.75	8.5	8.75	8.66667	0.144338	8.75	8.5	8.75	8.66667	0.144338	8.75	8.5	8.75	8.66667	0.144338
4	26.75	26.375	26.75	26.625	0.216506	12.5	12	12.625	12.375	0.330719	10.75	9.875	10.875	10.5	0.544862
5	51.75	54.25	55.75	53.9167	2.02073	16.625	15.875	18.25	16.9167	1.21407	11.875	11.625	12.875	12.125	0.661438
6	47.125	48.75	50.75	48.875	1.81573	24	21.875	24	23.2917	1.22687	11.375	9.875	12	11.0833	1.09211
7	24.75	23.625	24.75	24.375	0.649519	17.5	16.75	17.25	17.1667	0.381881	8.25	6.625	7.875	7.58333	0.850857
	elp3a-/-
Hydroxyurea concentration	0mM HU					0.5mM HU					1mM HU
Days	Biological 1	Biological 2	Biological 3	Average	Standard deviation	Biological 1	Biological 2	Biological 3	Average	Standard deviation	Biological 1	Biological 2	Biological 3	Average	Standard deviation
1	1	1	1	1	0	1	1	1	1	0	1	1	1	1	0
2	2.5	3	2.5	2.66667	0.288675	2.5	3	2.5	2.66667	0.288675	2.5	3	2.5	2.66667	0.288675
3	7.5	7.75	8	7.75	0.25	7.5	7.75	8	7.75	0.25	7.5	7.75	8	7.75	0.25
4	24.625	24.125	24	24.25	0.330719	21	20	19.625	20.2083	0.71078	16.875	15	14	15.2917	1.45952
5	47.25	49.625	50.125	49	1.53603	32.125	32.875	32.75	32.5833	0.401819	22.75	23.625	24.25	23.5417	0.753464
6	42.25	45.375	45.25	44.2917	1.76924	38.25	40.5	39.125	39.2917	1.13422	35.125	34.75	34.125	34.6667	0.505181
7	20.875	21	21.875	21.25	0.544862	13.875	15.125	14.125	14.375	0.661438	12.25	10.625	12.125	11.6667	0.904272
