# Supplementary material for: Leishmania donovani elongator protein Elp3a plays a crucial role in modulating the parasite response to genotoxic stress
Source: Microbiol Spectr. 2025 Dec 5;14(1):e02439-25. doi: 10.1128/spectrum.02439-25 (PMC12772310; doi:10.1128/spectrum.02439-25)
Supplement: Fig. S13 — Supplemental figure 13. [file spectrum.02439-25-s0007.xlsx]

## Sheet: Figure 5A biological 1
Figure S13: Raw data of Figure 5A: Impact of Elp3a depletion on HU-induced RAD51 activation. Blot quantification (Biological 1)
Date of quantification: 19/07/2024
		H4K4Ac+ H4 Unmodified								RAD51
		Area	Mean	Min	Max	minus background				Area	Mean	Min	Max	minus background		Rad51: H4K4ac+H4 unmodified
1	elp3a+/+ Log	0.046	111.201	82	185	27.401		1	elp3a+/+ Log	0.063	139.359	106	221	26.797		0.977957
2		0.046	83.8	80	88			2		0.063	112.562	107	119
3	elp3a-/- Log	0.046	114.007	81	198	31		3	elp3a-/- Log	0.063	139.197	109	216	25.941		0.836806
4		0.046	83.007	78	94			4		0.063	113.256	107	118
5	elp3a+/+ 4h treatment	0.046	109.369	79	189	27.302		5	elp3a+/+ 4h treatment	0.063	147.503	108	240	33.505		1.2272
6		0.046	82.067	79	86			6		0.063	113.998	108	198
7	elp3a-/- 4h treatment	0.046	109.884	80	200	26.157		7	elp3a-/- 4h treatment	0.063	140.869	111	228	25.256		0.965554
8		0.046	83.727	79	89			8		0.063	115.613	109	166
9	elp3a+/+ 6h treatment	0.046	107.814	79	189	26.961		9	elp3a+/+ 6h treatment	0.063	152.213	111	242	36.122		1.33979
10		0.046	80.853	78	85			10		0.063	116.091	110	132
11	elp3a-/- 6h treatment	0.046	115.826	79	206	33.724		11	elp3a-/- 6h treatment	0.063	142.193	112	218	25.222		0.747895
12		0.046	82.102	78	89			12		0.063	116.971	111	151
13	elp3a+/+ 8h treatment	0.046	109.251	79	195	27.611		13	elp3a+/+ 8h treatment	0.063	146.781	113	232	29.443		1.06635
14		0.046	81.64	78	91			14		0.063	117.338	112	147
15	elp3a-/- 8h treatment	0.046	113.263	81	201	29.189		15	elp3a-/- 8h treatment	0.063	141.738	109	245	25.608		0.877317
16		0.046	84.074	79	90			16		0.063	116.13	110	122
17	elp3a+/+ 10h treatment	0.046	108.932	79	187	26.993		17	elp3a+/+ 10h treatment	0.063	156.141	109	248	44.283		1.64054
18		0.046	81.939	78	87			18		0.063	111.858	107	126
19	elp3a-/- 10h treatment	0.046	111.067	80	196	27.431		19	elp3a-/- 10h treatment	0.063	146.014	113	238	34.971		1.27487
20		0.046	83.636	79	89			20		0.063	111.043	103	146
21	elp3a+/+ 16h treatment	0.046	105.42	79	189	22.898		21	elp3a+/+ 16h treatment	0.063	159.376	109	251	45.011		1.96572
22		0.046	82.522	78	87			22		0.063	114.365	107	136
23	elp3a-/- 16h treatment	0.046	105.164	79	179	21.326		23	elp3a-/- 16h treatment	0.063	133.742	108	231	24.442		1.14611
24		0.046	83.838	79	107			24		0.063	109.3	102	198
25	elp3a+/+ 24h treatment	0.046	102.787	81	178	18.899		25	elp3a+/+ 24h treatment	0.063	146.849	106	255	38.56		2.04032
26		0.046	83.888	79	94			26		0.063	108.289	104	119
27	elp3a-/- 24h treatment	0.046	109.07	80	188	25.476		27	elp3a-/- 24h treatment	0.063	134.402	107	222	22.442		0.880908
28		0.046	83.594	79	88			28		0.063	111.96	105	139

## Sheet: Figure 5A biological 2
Figure S13: Raw data of Figure 5A: Impact of Elp3a depletion on HU-induced RAD51 activation. Blot quantification (Biological 2)
Date of quantification: 19/07/2024
		H4K4Ac+ H4 Unmodified								RAD51
		Area	Mean	Min	Max	minus background				Area	Mean	Min	Max	minus background		Rad51: H4K4ac+H4 unmodified
1	elp3a+/+ Log	0.032	143.671	92	249	51.765		1	elp3a+/+ Log	0.046	130.217	89	216	38.899		0.751454
2		0.032	91.906	88	97			2		0.046	91.318	88	97
3	elp3a-/- Log	0.032	150.205	92	255	59.01		3	elp3a-/- Log	0.046	131.317	91	226	39.245		0.665057
4		0.032	91.195	87	96			4		0.046	92.072	88	100
5	elp3a+/+ 4h treatment	0.032	148.357	91	252	57.03		5	elp3a+/+ 4h treatment	0.046	162.555	95	250	69.717		1.22246
6		0.032	91.327	87	104			6		0.046	92.838	86	140
7	elp3a-/- 4h treatment	0.032	153.136	92	255	60.22		7	elp3a-/- 4h treatment	0.046	138.262	93	233	44.898		0.745566
8		0.032	92.916	89	100			8		0.046	93.364	89	99
9	elp3a+/+ 6h treatment	0.032	148.643	92	255	56.417		9	elp3a+/+ 6h treatment	0.046	152.919	91	240	61.54		1.09081
10		0.032	92.226	88	98			10		0.046	91.379	86	99
11	elp3a-/- 6h treatment	0.032	149.286	90	255	55.134		11	elp3a-/- 6h treatment	0.046	141.159	92	236	49.673		0.90095
12		0.032	94.152	89	99			12		0.046	91.486	86	98
13	elp3a+/+ 8h treatment	0.032	153.052	97	255	53.839		13	elp3a+/+ 8h treatment	0.046	159.023	95	250	65.49		1.2164
14		0.032	99.213	92	104			14		0.046	93.533	89	103
15	elp3a-/- 8h treatment	0.032	155.525	96	255	57.182		15	elp3a-/- 8h treatment	0.046	133.116	91	229	40.318		0.705082
16		0.032	98.343	94	111			16		0.046	92.798	88	127
17	elp3a+/+ 10h treatment	0.032	159.227	97	254	61.314		17	elp3a+/+ 10h treatment	0.046	164.576	97	241	67.279		1.09729
18		0.032	97.913	93	103			18		0.046	97.297	90	111
19	elp3a-/- 10h treatment	0.032	163.036	96	255	63.016		19	elp3a-/- 10h treatment	0.046	139.646	96	224	45.975		0.729577
20		0.032	100.02	94	108			20		0.046	93.671	89	109
21	elp3a+/+ 16h treatment	0.032	163.579	99	255	66.147		21	elp3a+/+ 16h treatment	0.046	164.56	97	247	70.865		1.07133
22		0.032	97.432	92	106			22		0.046	93.695	89	103
23	elp3a-/- 16h treatment	0.032	160.394	96	255	57.541		23	elp3a-/- 16h treatment	0.046	144.218	97	228	52.651		0.915017
24		0.032	102.853	95	123			24		0.046	91.567	86	99
25	elp3a+/+ 24h treatment	0.032	165.391	101	255	62.825		25	elp3a+/+ 24h treatment	0.046	161.89	97	236	68.2		1.08556
26		0.032	102.566	96	114			26		0.046	93.69	88	104
27	elp3a-/- 24h treatment	0.032	160.871	96	255	62.027		27	elp3a-/- 24h treatment	0.046	128.603	89	205	36.479		0.588115
28		0.032	98.844	94	105			28		0.046	92.124	77	101

## Sheet: Figure 5A average
Figure S13: Raw data of Figure 5A: Impact of Elp3a depletion on HU-induced RAD51 activation. Blot quantification (Average of two biologicals)
	elp3a+/+
	Biological 1	Biological 2	Average	Standard deviation
Log	0.977957	0.751454	0.864705	0.160162
4h treatment	1.2272	1.22246	1.22483	0.00335
6h treatment	1.27686	1.16011	1.21849	0.0825573
8h treatment	1.15718	1.2164	1.18679	0.0418754
10h treatment	1.29848	1.12436	1.21142	0.123125
16h treatment	1.21849	1.11346	1.16598	0.0742683
24h treatment	1.36272	1.13122	1.24697	0.163692
	elp3a-/-
	Biological 1	Biological 2	Average	Standard deviation
Log	0.836806	0.665057	0.750932	0.121445
4h treatment	0.886875	0.745566	0.816221	0.0999207
6h treatment	0.840203	0.90095	0.870577	0.042955
8h treatment	0.877317	0.705082	0.791199	0.121788
10h treatment	0.797747	0.729577	0.763662	0.0482038
16h treatment	0.868846	0.85473	0.861788	0.00998143
24h treatment	0.709256	0.628726	0.668991	0.056943
t-test
Log	0.507401
4h treatment	0.0286528
6h treatment	0.0339639
8h treatment	0.0491202
10h treatment	0.0409426
16h treatment	0.029029
24h treatment	0.0421374

## Sheet: Figure 5B raw
Figure S13: Raw data of Figure 5B:Impact of Elp3a depletion on HU-induced RAD51 activation. Blot quantification
Date of quantification: 02/08/2024
		RAD51								Tubulin
	Time points	Area	Mean	Min	Max	minus background			Time points	Area	Mean	Min	Max	minus background		Rad51: Tubulin
1	elp3a+/+ Log	0.046	113.669	77	202	25.785			elp3a+/+ Log	0.063	150.541	92	211	61.56		0.41886
2		0.046	87.884	73	110					0.063	88.981	85	94
3	elp3a-/- Log	0.046	111.423	73	186	24.544			elp3a-/- Log	0.063	146.632	92	205	55.267		0.444099
4		0.046	86.879	73	116					0.063	91.365	86	103
5	elp3a+/+ 24h treatment	0.046	131.742	86	213	43.732			elp3a+/+ 24h treatment	0.063	152.022	91	210	62.676		0.697747
6		0.046	88.01	81	128					0.063	89.346	85	101
7	elp3a-/- 24h treatment	0.046	105.361	84	149	17.988			elp3a-/- 24h treatment	0.063	149.135	92	206	58.994		0.304912
8		0.046	87.373	81	99					0.063	90.141	84	101
9	elp3a+/+ 6.5hR	0.046	130.451	82	222	42.37			elp3a+/+ 3.5hR	0.063	147.693	90	205	58.051		0.729875
10		0.046	88.081	81	102					0.063	89.642	85	97
11	elp3a-/- 6.5hR	0.046	109.63	81	182	23.121			elp3a-/- 3.5hR	0.063	150.294	90	210	61.132		0.378214
12		0.046	86.509	81	99					0.063	89.162	84	100
13	elp3a+/+ 8hR	0.046	117.649	84	217	30.446			elp3a+/+ 8hR	0.063	149.621	96	215	55.343		0.550133
14		0.046	87.203	83	93					0.063	94.278	89	107
15	elp3a-/- 8hR	0.046	103.703	85	168	17.103			elp3a-/- 8hR	0.063	151.38	96	206	58.203		0.293851
16		0.046	86.6	83	91					0.063	93.177	89	99
17	elp3a+/+ 10hR	0.046	126.391	87	236	36.514			elp3a+/+ 10hR	0.063	152.003	93	210	59.074		0.618106
18		0.046	89.877	85	123					0.063	92.929	86	102
19	elp3a-/- 10hR	0.046	110.857	86	200	22.015			elp3a-/- 10hR	0.063	145.761	90	209	56.474		0.389825
20		0.046	88.842	85	99					0.063	89.287	85	97
Time points	elp3a+/+	elp3a-/-
Log	0.41886	0.444099
24h treatment	0.697747	0.304912
6.5hR	0.729875	0.378214
8hR	0.550133	0.293851
10hR	0.618106	0.389825

## Sheet: Figure 5C Biological 1
Figure S13: Raw data of Figure 5C: Impact of Elp3a depletion on HU-induced RAD51 activation. Blot quantification (Biological 1)
Date of quantification: 19/07/2024
		RAD51								Tubulin
	Time points	Area	Mean	Min	Max	minus background			Time points	Area	Mean	Min	Max	minus background		Rad51: Tubulin
1	elp3a+/+ Log	0.039	121.988	95	194	19.433			elp3a+/+ Log	0.052	131.35	83	186	49.942		0.389111
2		0.039	102.555	95	128					0.052	81.408	77	86
3	elp3a-/- Log	0.039	123.856	97	204	22.165			elp3a-/- Log	0.052	133.588	81	187	51.838		0.427582
4		0.039	101.691	94	130					0.052	81.75	77	89
5	elp3a+/+ 24h treatment	0.039	146.326	95	229	49.087			elp3a+/+ 24h treatment	0.052	125.193	80	182	44.714		1.0978
6		0.039	97.239	90	113					0.052	80.479	77	86
7	elp3a-/- 24h treatment	0.039	135.329	92	216	41.027			elp3a-/- 24h treatment	0.052	123.61	81	169	42.371		0.96828
8		0.039	94.302	88	105					0.052	81.239	76	87
9	elp3a+/+ 3.5hR	0.039	130.468	94	220	37.119			elp3a+/+ 3.5hR	0.052	125.753	84	167	43.755		0.848337
10		0.039	93.349	89	102					0.052	81.998	77	86
11	elp3a-/- 3.5hR	0.039	131.61	96	214	35.478			elp3a-/- 3.5hR	0.052	123.464	80	170	42.65		0.831841
12		0.039	96.132	89	110					0.052	80.814	76	93
13	elp3a+/+ 6.5hR	0.039	141.088	96	238	42.971			elp3a+/+ 6.5hR	0.052	123.408	80	172	43.786		0.981387
14		0.039	98.117	91	113					0.052	79.622	74	86
15	elp3a-/- 6.5hR	0.039	147.667	96	247	43.164			elp3a-/- 6.5hR	0.052	114.991	79	162	38.562		1.11934
16		0.039	101.475	93	147					0.052	79.014	74	84
17	elp3a+/+ 8hR	0.039	137.274	96	215	37.843			elp3a+/+ 8hR	0.052	127.358	83	172	44.091		0.858293
18		0.039	99.431	92	127					0.052	83.267	78	92
19	elp3a-/- 8hR	0.039	130.873	96	212	33.063			elp3a-/- 8hR	0.052	127.759	81	166	45.862		0.720924
20		0.039	97.81	91	114					0.052	81.897	77	88
21	elp3a+/+ 10hR	0.039	139.478	99	223	37.238			elp3a+/+ 10hR	0.052	127.85	83	178	42.661		0.872882
22		0.039	102.24	92	130					0.052	85.189	78	100
23	elp3a-/- 10hR	0.039	145.377	98	235	43.988			elp3a-/- 10hR	0.052	131.16	79	203	44.812		0.981612
24		0.039	101.389	94	115					0.052	86.348	80	92

## Sheet: Figure 5C Biological 2
Figure S13: Raw data of Figure 5C: Impact of Elp3a depletion on HU-induced RAD51 activation. Blot quantification (Biological 2)
Date of quantification: 19/07/2024
		RAD51								Tubulin
	Time points	Area	Mean	Min	Max	minus background			Time points	Area	Mean	Min	Max	minus background		Rad51: Tubulin
1	elp3a+/+ Log	0.05	112.976	84	195	25.369		1	elp3a+/+ Log	0.055	155.372	91	230	63.441		0.399883
2		0.05	87.607	83	122			2		0.055	91.931	87	104
3	elp3a-/- Log	0.05	113.179	84	194	26.402		3	elp3a-/- Log	0.055	152.002	89	231	59.521		0.443575
4		0.05	86.777	81	131			4		0.055	92.481	87	104
5	elp3a+/+ 24h treatment	0.05	152.372	88	240	62.114		5	elp3a+/+ 24h treatment	0.055	161.221	91	232	71.228		0.872045
6		0.05	90.258	84	98			6		0.055	89.993	84	113
7	elp3a-/- 24h treatment	0.05	151.241	89	234	65.333		7	elp3a-/- 24h treatment	0.055	162.375	92	240	69.736		0.936862
8		0.05	85.908	81	92			8		0.055	92.639	86	124
9	elp3a+/+ 3.5hR	0.05	147.897	85	242	61.726		9	elp3a+/+ 3.5hR	0.055	160.402	90	237	69.819		0.884086
10		0.05	86.171	82	167			10		0.055	90.583	85	113
11	elp3a-/- 3.5hR	0.05	148.817	85	239	63.311		11	elp3a-/- 3.5hR	0.055	162.53	92	235	72.315		0.875489
12		0.05	85.506	80	103			12		0.055	90.215	85	98
13	elp3a+/+ 6.5hR	0.05	146.208	84	239	61.48		13	elp3a+/+ 6.5hR	0.055	159.045	89	229	68.056		0.903374
14		0.05	84.728	81	104			14		0.055	90.989	85	102
15	elp3a-/- 6.5hR	0.05	146.079	81	237	61.783		15	elp3a-/- 6.5hR	0.055	154.729	87	223	65.427		0.944304
16		0.05	84.296	80	90			16		0.055	89.302	83	107
17	elp3a+/+ 8hR	0.05	154.814	88	242	64.113		17	elp3a+/+ 8hR	0.055	175.248	93	237	76.445		0.838681
18		0.05	90.701	85	101			18		0.055	98.803	86	123
19	elp3a-/- 8hR	0.05	154.841	86	240	65.25		19	elp3a-/- 8hR	0.055	180.375	97	236	78.449		0.831751
20		0.05	89.591	84	99			20		0.055	101.926	89	132
21	elp3a+/+ 10hR	0.05	157.117	85	240	66.391		21	elp3a+/+ 10hR	0.055	181.738	100	238	76.431		0.86864
22		0.05	90.726	85	108			22		0.055	105.307	89	140
23	elp3a-/- 10hR	0.05	148.492	82	237	61.293		23	elp3a-/- 10hR	0.055	196.487	102	244	83.826		0.731193
24		0.05	87.199	82	95			24		0.055	112.661	93	152

## Sheet: Figure 5C average
Figure S13: Raw data of Figure 5C: Impact of Elp3a depletion on HU-induced RAD51 activation. Blot quantification (Average of two biologicals)
	elp3a+/+
Time points	Biological 1	Biological 2	Average	Standard deviation
Log	0.389111	0.399883	0.394497	0.00761695
24h treatment	1.0978	0.872045	0.984922	0.159633
3.5hR	0.848337	0.884086	0.866212	0.0252781
6.5hR	0.981387	0.903374	0.94238	0.0551636
8hR	0.858293	0.838681	0.848487	0.0138675
10hR	0.872882	0.86864	0.870761	0.00299945
	elp3a-/-
Time points	Biological 1	Biological 2	Average	Standard deviation
Log	0.427582	0.443575	0.435578	0.0113084
24h treatment	0.96828	0.936862	0.952571	0.0222161
3.5hR	0.831841	0.875489	0.853665	0.0308642
6.5hR	1.11934	0.944304	1.03182	0.123769
8hR	0.720924	0.831751	0.776337	0.0783665
10hR	0.981612	0.731193	0.856403	0.177073
t-test
Time points
Log	0.0509069
24h treatment	0.803201
3.5hR	0.699989
6.5hR	0.572344
8hR	0.328342
10hR	0.919192
