# Supplementary material for: Leishmania donovani elongator protein Elp3a plays a crucial role in modulating the parasite response to genotoxic stress
Source: Microbiol Spectr. 2025 Dec 5;14(1):e02439-25. doi: 10.1128/spectrum.02439-25 (PMC12772310; doi:10.1128/spectrum.02439-25)
Supplement: Fig. S14 — Supplemental figure 14. [file spectrum.02439-25-s0008.xlsx]

## Sheet: Figure 7B biological 1
Figure S14: Raw data of Figure 7B: Ectopic expression of Elp3a in elp3a nulls partially rescues the mutant phenotypes (Biological 1)
Experiment started on: 26/04/2024
	elp3a+/+
Days	Technical replicate 1	Technical replicate 2	Average
1	1	1	1
2	3	2.5	2.75
3	6.75	8.75	7.75
4	24	23.5	23.75
5	44.25	45.75	45
6	41.25	42.75	42
7	28.25	26.75	27.5
	elp3a-/-
Days	Technical replicate 1	Technical replicate 2	Average
1	1	1	1
2	2	2.5	2.25
3	6.75	7.75	7.25
4	23	19.5	21.25
5	34	32.5	33.25
6	30	31	30.5
7	19.75	21.25	20.5
	elp3a-/-: Elp3a+
Days	Technical replicate 1	Technical replicate 2	Average
1	1	1	1
2	2.5	2.5	2.5
3	7.5	7	7.25
4	19.5	21	20.5
5	39.25	40.75	40
6	38.25	35.75	37
7	23.25	21.75	22.5

## Sheet: Figure 7B biological 2
Figure S14: Raw data of Figure 7B: Ectopic expression of Elp3a in elp3a nulls partially rescues the mutant phenotypes (Biological 2)
Experiment started on: 27/04/2024
	elp3a+/+
Days	Technical replicate 1	Technical replicate 2	Average
1	1	1	1
2	2.25	2.75	2.5
3	8.75	7.75	8.25
4	23	25	24
5	44.75	43.75	44.25
6	40.5	42.5	41.5
7	26.75	29.25	28
	elp3a-/-
Days	Technical replicate 1	Technical replicate 2	Average
1	1	1	1
2	2	3	2.5
3	7.5	6.5	7
4	20.25	21.25	20.75
5	31.75	33.25	32.5
6	30.5	32	31.25
7	20	22.5	21.25
	elp3a-/-: Elp3a+
Days	Technical replicate 1	Technical replicate 2	Average
1	1	1	1
2	2	2.25	2.125
3	7	6.5	6.75
4	23	24.5	23.75
5	42	40.5	41.25
6	38.25	36.75	37.5
7	21	20.5	20.75

## Sheet: Figure 7B average
Figure S14: Raw data of Figure 7B: Ectopic expression of Elp3a in elp3a nulls partially rescues the mutant phenotypes (Average of two biologicals)
	elp3a+/+
Days	Average of biological 1	Average of biological 2	Average	Standard deviation
1	1	1	1	0
2	2.75	2.5	2.625	0.176777
3	7.75	8.25	8	0.353553
4	23.75	24	23.875	0.176777
5	45	44.25	44.625	0.53033
6	42	41.5	41.75	0.353553
7	27.5	28	27.75	0.353553
	elp3a-/-
Days	Average of biological 1	Average of biological 2	Average	Standard deviation
1	1	1	1	0
2	2.25	2.5	2.375	0.176777
3	7.25	7	7.125	0.176777
4	21.25	20.75	21	0.353553
5	33.25	32.5	32.875	0.53033
6	30.5	31.25	30.875	0.53033
7	20.5	21.25	20.875	0.53033
	elp3a-/-: Elp3a+
Days	Average of biological 1	Average of biological 2	Average	Standard deviation
1	1	1	1	0
2	2.5	2.125	2.3125	0.265165
3	7.25	6.75	7	0.353553
4	20.5	23.75	22.125	2.2981
5	40	41.25	40.625	0.883883
6	37	37.5	37.25	0.353553
7	22.5	20.75	21.625	1.23744

## Sheet: Figure 7C raw 
Figure S14: Raw data of Figure 7C: Analysis of response of elp3a-/-:: Elp3a+ promastigotes to MMS exposure
Experiment started on: 09/07/2024
	elp3a+/+
MMS Concentration	0% MMS			0.01% MMS			% Survival 0% MMS	% Survival 0.01% MMS
Days	Technical replicate 1	Technical replicate 2	Average	Technical replicate 1	Technical replicate 2	Average
1	1	1	1	1	1	1	100	100
2	3	3	3	3	3	3	100	100
3	7.75	7.75	7.75	7.75	7.75	7.75	100	100
4	23	24.5	23.75	7.25	6.75	7	100	29.4737
5	44.75	42.75	43.75	8.5	8.5	8.5	100	19.4286
6	42.25	40.75	41.5	10	9	9.5	100	22.8916
	elp3a-/-
MMS Concentration	0% MMS			0.01% MMS
Days	Technical replicate 1	Technical replicate 2	Average	Technical replicate 1	Technical replicate 2	Average	% Survival 0% MMS	% Survival 0.01% MMS
1	1	1	1	1	1	1	100	100
2	2.75	2.75	2.75	2.75	2.75	2.75	100	100
3	7	7	7	7	7	7	100	100
4	20.5	23	21.75	12	12.5	12.25	100	56.3218
5	32.75	30.75	31.75	15	14.5	14.75	100	46.4567
6	30	30.5	30.25	14	12.5	13.25	100	43.8017
	elp3a-/-: Elp3a+
MMS Concentration	0% MMS			0.01% MMS
Days	Technical replicate 1	Technical replicate 2	Average	Technical replicate 1	Technical replicate 2	Average	% Survival 0% MMS	% Survival 0.01% MMS
1	1	1	1	1	1	1	100	100
2	2.3125	2.3125	2.3125	2.3125	2.3125	2.3125	100	100
3	7.25	7.25	7.25	7.25	7.25	7.25	100	100
4	21.75	23.25	22.5	10.5	10	10.25	100	45.5556
5	38.75	40.75	39.75	15	14.5	14.75	100	37.1069
6	37.5	39	38.25	11.5	13	12.25	100	32.0261
